# Supplementary material for: Limited Microbial Contribution in Salt Lake Sediment and Water to Each Other’s Microbial Communities
Source: Microorganisms. 2024 Dec 9;12(12):2534. doi: 10.3390/microorganisms12122534 (PMC11676918; doi:10.3390/microorganisms12122534)
Supplement: Supplementary file 1 [file microorganisms-12-02534-s001.zip]

Archive with 1 entries (1 files):
- microorganisms-3319277-supplementary.pdf
